# Supplementary material for: Three-dimensional holographic visualization of high-resolution myocardial scar on HoloLens
Source: PLoS One. 2018 Oct 8;13(10):e0205188. doi: 10.1371/journal.pone.0205188 (PMC6175509; doi:10.1371/journal.pone.0205188)
Supplement: S2 Dataset — (ZIP) [file pone.0205188.s007.zip]

Archive with 9 entries (9 files):
- S1 Dataset_2/Animal3_exvivo_voxel3D.fbx
- S1 Dataset_2/Animal3_invivo_surfaceProj.fbx
- S1 Dataset_2/Animal3_invivo_voxel3D.fbx
- S1 Dataset_2/Animal4_exvivo_voxel3D.fbx
- S1 Dataset_2/Animal4_invivo_surfaceProj.fbx
- S1 Dataset_2/Animal4_invivo_voxel3D.fbx
- S1 Dataset_2/Animal5_exvivo_voxel3D.fbx
- S1 Dataset_2/Animal5_invivo_surfaceProj.fbx
- S1 Dataset_2/Animal5_invivo_voxel3D.fbx
